# Supplementary material for: AFLP reveals low genetic diversity of the bryozoan Pectinatella magnifica (Leidy, 1851) in the Czech Republic
Source: J Biol Res (Thessalon). 2017 Nov 25;24:12. doi: 10.1186/s40709-017-0069-8 (PMC5702124; doi:10.1186/s40709-017-0069-8)
Supplement: Supplementary file 1 — Additional file 1: Table S1. Detailed description of the samples location including GPS. [file 40709_2017_69_MOESM1_ESM.xlsx]

## Sheet: List 1
Sample*	Year	Location	Transect	Latitude	Longitude
1.1c	2012	Veselí I	1	49.1717	14.7078
1.1e	2014	Veselí I	1	49.1717	14.7078
1.2c	2012	Veselí I	2	49.1727	14.7061
1.2e	2014	Veselí I	2	49.1727	14.7061
1.3c	2012	Veselí I	3	49.1709	14.703
1.4c	2012	Veselí I	4	49.1715	14.7022
1.5c	2012	Veselí I	5	49.1698	14.7034
1.6c	2012	Veselí I	6	49.1726	14.7124
1.7c	2012	Veselí I	7	49.1714	14.7027
1.8c	2012	Veselí I	8	49.1671	14.7041
2a	2009	Vlkov	1	49.1466	14.7315
3e	2014	Podřezaný	1	48.9118	14.7895
4c	2012	Cep	1	48.9455	14.8772
4e	2014	Cep	1	48.9397	14.8792
5.1c	2012	Nový Kanclíř	1	48.9675	14.8952
5.2c	2012	Nový Kanclíř	2	48.9675	14.8957
5.3c	2012	Nový Kanclíř	3	48.9653	14.8965
5.4c	2012	Nový Kanclíř	4	48.9675	14.8957
6.1e	2014	Hejtman	1	48.9617	14.9342
6.2e	2014	Hejtman	2	48.9646	14.9386
6.3e	2014	Hejtman	3	48.9593	14.9397
6b	2011	Hejtman	1	48.9617	14.9342
7.1c	2012	Staňkovský	1	48.9757	14.9575
7.2c	2012	Staňkovský	2	48.9845	14.9634
7.3c	2012	Staňkovský	3	48.9858	14.9799
7.4c	2012	Staňskovský	4	48.9903	14.9875
7b	2011	Staňkovský	1	48.9757	14.9575
7e	2014	Nový Kanclíř	1	48.9675	14.8957
8d	2013	USA	1	48.3116	-116.45
