# Supplementary material for: AFLP reveals low genetic diversity of the bryozoan Pectinatella magnifica (Leidy, 1851) in the Czech Republic
Source: J Biol Res (Thessalon). 2017 Nov 25;24:12. doi: 10.1186/s40709-017-0069-8 (PMC5702124; doi:10.1186/s40709-017-0069-8)
Supplement: Supplementary file 2 — Additional file 2: Table S2. Detecting the number of clusters of individuals by using delta K. [file 40709_2017_69_MOESM2_ESM.xlsx]

## Sheet: Delta K
Delta (K)	L''K/SD(Ln(K))
K
1	-
2	403.931
3	1.16416
4	0.963138
5	0.578703
6	0.266027
7	0.0574547
8	0.050441
9	1.00612
10	0.969974

## Sheet: admix all
Sample	Year	Location	Transect		mean Q1	mean Q2
5.2c	2012	Nový Kanclíř	2	5.2c	0.014	0.986
6.3e	2014	Hejtman	3	6.3e	0.0153333	0.984667
7e	2014	Nový Kanclíř	1	7e	0.0156667	0.984333
1.2e	2014	Veselí I	2	1.2e	0.025	0.975
8d	2013	USA	1	8d	0.0396667	0.960333
1.1e	2014	Veselí I	1	1.1e	0.04	0.96
6.1e	2014	Hejtman	1	6.1e	0.0656667	0.934333
1.1c	2012	Veselí I	1	1.1c	0.07	0.93
4c	2012	Cep	1	4c	0.0906667	0.909333
1.5c	2012	Veselí I	5	1.5c	0.0926667	0.907333
6.2e	2014	Hejtman	2	6.2e	0.097	0.903
6b	2011	Hejtman	1	6b	0.149	0.851
5.3c	2012	Nový Kanclíř	3	5.3c	0.149667	0.850333
4e	2014	Cep	1	4e	0.191	0.809
1.2c	2012	Veselí I	2	1.2c	0.201	0.799
7.2c	2012	Staňkovský	2	7.2c	0.22	0.78
1.6c	2012	Veselí I	6	1.6c	0.220667	0.779333
7b	2011	Staňkovský	1	7b	0.235333	0.764667
5.1c	2012	Nový Kanclíř	1	5.1c	0.299667	0.700333
3e	2014	Podřezaný	1	3e	0.363667	0.636333
1.7c	2012	Veselí I	7	1.7c	0.371667	0.628333
2a	2009	Vlkov	1	2a	0.373333	0.626667
1.3c	2012	Veselí I	3	1.3c	0.386667	0.613333
7.3c	2012	Staňkovský	3	7.3c	0.406	0.594
7.1c	2012	Staňkovský	1	7.1c	0.505	0.495
1.4c	2012	Veselí I	4	1.4c	0.511667	0.488333
5.4c	2012	Nový Kanclíř	4	5.4c	0.796	0.204
7.4c	2012	Staňskovský	4	7.4c	0.989	0.011
1.8c	2012	Veselí I	8	1.8c	0.990333	0.00966667
